# Supplementary material for: Flying high on low cost: Success in the low-cost airline industry
Source: PLoS One. 2023 Dec 21;18(12):e0294638. doi: 10.1371/journal.pone.0294638 (PMC10734975; doi:10.1371/journal.pone.0294638)
Supplement: S1 Data — (XLSX) [file pone.0294638.s005.xlsx]

## Sheet: Size
	Availability of reports	Number of destinations		Number of employees		Number of passengers		Available seat kilometers		Fleet size		Sum	Membership score
Condor	0	80	0	4900	1	9400000	0	73954000000	1	42	0	2	0
Eurowings	0	192	1	8809	1	38212000	1	63880000000	1	154	1	5	1						0.898053
Iberia Express	0	43	0	750	0		0		0	25	0	0	0
Laudamotion	0	90	0	910	0	9000000	0		0	28	0	0	0
SunExpress	0	90	0	4500	1	10000000	0		0	72	0	1	0
Transavia	0	135	1	3000	1	16581000	1	32867000000	1	80	1	5	1
LEVEL	0	20	0	750	0	2000000	0		0	13	0	0	0
Vueling	0	100	1	4439	1	34600000	1	38432000000	1	123	1	5	1
easyJet	1	159	1	15000	1	96000000	1	116056000000	1	318	1	6	1
Jet2	1	70	0	2000	0	14390000	0		0	90	1	2	0
Norwegian	1	133	1	9234	1	36200000	1	100031000000	1	156	1	6	1
Ryanair	1	245	1	16840	1	142100000	1	185878116000	1	458	1	6	1
SmartWings	1	56	0	2600	0	6100000	0		0	35	0	1	0
Volotea	0	90	0	1300	0	6600000	0		0	33	0	0	0
Wizz Air	1	146	1	4500	1	34600000	1	60283961000	1	116	1	6	1
Albawings	0	8	0	148	0	2000000	0		0	3	0	0	0
Blue Air	0	56	0	1444	0	5500000	0		0	18	0	0	0
Blue Panorama	0	27	0	624	0		0		0	15	0	0	0
Helvetic Airways	0	34	0	300	0		0		0	16	0	0	0
Onur Air	0	19	0	1668	0		0		0	30	0	0	0
Pegasus Airlines	1	111	1	6164	1	30500000	1	38555000000	1	84	1	6	1
Pobeda	0	72	0	1800	0	10287000	0	19700000000	0	33	0	0	0
PARAMETER		100		3000		15000000		30000000000		80

## Sheet: Services
	Through-ticketing	Frequent flyer program	Business class quality	Membership score
Condor	1	0	1	1
Eurowings	1	1	1	1
Iberia Express	1	0	1	1
Laudamotion	0	0	0	0
SunExpress	1	1	1	1
Transavia	1	0	0	0
LEVEL	1	0	1	1
Vueling	1	0	0	0
easyJet	0	1	1	1
Jet2	0	1	0	0
Norwegian	1	1	1	1
Ryanair	0	1	0	0
SmartWings	1	0	0	0
Volotea	0	1	0	0
Wizz Air	0	1	0	0
Albawings	0	0	0	0
Blue Air	0	1	1	1
Blue Panorama	0	0	0	0
Helvetic Airways	1	0	1	1
Onur Air	1	1	1	1
Pegasus Airlines	1	1	0	1
Pobeda	1	0	0	0
Business class quality	Checked luggage	Seat reservation	Larger seat	Warm meal	Lounge access	Priority check-in and boarding	Change of bookings	Sum	Membership score
Condor	1	1	1	1	1	1	1	7	1
Eurowings	1	1	1	1	1	1	1	7	1
Iberia Express	1	1	1	1	1	1	1	7	1
Laudamotion	1	1	0	0	0	1	1	4	0
SunExpress	1	1	1	1	0	1	0	5	1
Transavia	1	1	0	0	0	1	1	4	0
LEVEL	1	1	1	1	0	1	1	6	1
Vueling	1	1	0	0	0	1	1	4	0
easyJet	1	1	0	1	0	1	1	5	1
Jet2	1	1	0	1	0	0	0	3	0
Norwegian	1	1	1	1	0	1	1	6	1
Ryanair	1	1	0	0	0	1	1	4	0
SmartWings	1	1	0	0	0	1	1	4	0
Volotea	1	1	0	0	0	1	1	4	0
Wizz Air	1	1	0	0	0	1	1	4	0
Albawings	1	1	1	0	0	0	1	4	0
Blue Air	1	1	1	0	0	1	1	5	1
Blue Panorama	1	0	0	1	0	0	0	2	0
Helvetic Airways	1	1	1	1	1	0	0	5	1
Onur Air	1	1	1	1	0	0	1	5	1
Pegasus Airlines	1	1	1	0	0	0	1	4	0
Pobeda	1	1	1	0	0	0	1	4	0

## Sheet: On-time
On-time performance	January	February	March	April	May	June	July	August	September	October	November	December	On-time performance 2019	Membership score
Condor	77.9	81	79.1	80.9	80.8	74.6	75.9	77.4	79	82.5	86.6	73.2	79.075	0	Median	79.9075
Eurowings	93.4	79.8	79.3	74.8	74.1	69.7	84.4	87.3	82.4	88.9	79	87.6	81.725	1
Iberia Express	90	89.8	77.5	85.3	87.8	81.4	80.1	82	83.4	87.7	88.1	77.2	84.1917	1
Laudamotion	84.4	82.3	82.3	77.7	77.5	66.9	71.8	71.6	75.5	78.3	79	63.6	75.9083	0
SunExpress	86.1	92.1	79.3	86.1	83.5	56.7	69.2	78.2	82.1	89.5	93.3	91.4	82.2917	1
Transavia	78.9	87.7	86.7	82.2	81.9	71.4	67.5	77.4	80.5	71.5	81.2	92.2	79.925	1
LEVEL	94.9	95.6	92.7	74.7	78	71.4	74.9	74.8	75.9	77.6	86.7	78.7	81.325	1
Vueling	86	84.5	81.3	77.6	73.5	67	66	70.6	66.8	79.5	85.3	80.8	76.575	0
easyJet	81.8	80.7	79.3	79.6	74.5	63.2	61.6	63.6	69.1	75.9	87.9	72	74.1	0
Jet2	89.8	90.2	89.2	92.9	84.7	73.4	79.6	78.7	81.7	87.7	89.7	83.7	85.1083	1
Norwegian	81.6	83.5	81	76.4	65.3	70.3	79.4	81.4	72.7	76.6	71.5	72.8	76.0417	0
Ryanair	86.7	83.4	80.5	81.3	77	75.3	79.5	78.9	86	85.6	80.8	78	81.0833	1
SmartWings	76	74.9	71.3	58.6	81	58.2	56.7	58.3	68.8	65.1	74.9	60.1	66.9917	0
Volotea	90.2	90.1	94	82.1	80.4	71.7	70	78.5	83.2	86.6	88.8	82.4	83.1667	1
Wizz Air	79.5	86.9	87.3	83.07	79.5	69	71.8	73.9	79	84	88.4	81.5	80.3225	1
Albawings	94.9	100	89.7	86.7	92.9	75	98.3	83.3	83	85.7	78.4	80.9	87.4	1
Blue Air	83.1	85.6	88.7	77.9	74	67.7	68.4	71.5	71.2	75.3	84.3	86.8	77.875	0
Blue Panorama	83	87.9	83.2	77.6	76.9	57.4	53.5	63	70	78.8	67.9	52.6	70.9833	0
Helvetic Airways	50	50	100	75	87.5	80	87.5	100	88.9	80			79.89	0
Onur Air	84.2	86.9	86.2	54.8		55	44.1	55		82.5	84.6	72.7	70.6	0
Pegasus Airlines	73.9	74.3	83.4	82.8	86.2	78.8	71.4	77.6	80.7	80.8	86.2	80.9	79.75	0
Pobeda	79	86.1	88.8		90.3	86.5	86.5	86.6	80.7	83.4	85.6	74.5	84.3636	1

## Sheet: Productivity
	Fleet size	Predominant aircraft type number		Fleet uniformity		Predominant aircraft type	Max	Air carrier	Maximum seat capacity		Available seat kilometers	Employees		Available seat kilometers per employee		Passengers	Employees		Passengers per employee		Employees	Fleet size		Employees per aircraft		1.	2.	3./4.	5.	MEMBERSHIP SCORE
Condor	42	16	0.380952	0		767-300ER	351	259	0		73954000000	4900	1.50927e+07	1		9400000	4900	1918.37			4900	42	116.667	0		0	0	1	0	0
Eurowings	154	76	0.493506	0		A320-200	186	180	0		63880000000	8809	7.25167e+06	0		38212000	8809	4337.84			8809	154	57.2013	0		0	0	0	0	0
Iberia Express	25	19	0.76	0		A320-200	186	180	0			750					750				750	25	30	1		0	0		1	0
Laudamotion	28	28	1	1		A320-200	186	180	0							9000000	910	9890.11	1		910	28	32.5	1		1	0	1	1	1
SunExpress	65	65	1	1		737-800	189	189	1							10000000	4500	2222.22	0		4500	72	62.5	0		1	1	0	0	0
Transavia	80	73	0.9125	1		737-800	189	189	1		32867000000	3000	1.09557e+07	1		16581000	3000	5527			3000	80	37.5	1		1	1	1	1	1
LEVEL	13	6	0.461538	0		A330-200	340	314	0							2000000	750	2666.67	0		750	13	57.6923	0		0	0	0	0	0
Vueling	124	103	0.830645	1		A320	186	186	1		38432000000	4439	8.65781e+06	0		34600000	4439	7794.55			4439	123	36.0894	1		1	1	0	1	1
easyJet	318	188	0.591195	0		A320	186	186	1		116056000000	15000	7.73707e+06	0		96000000	15000	6400			15000	318	47.1698	1		0	1	0	1	0
Jet2	90	74	0.822222	1		737-800	189	189	1							14390000	2000	7195	1		2000	90	22.2222	1		1	1	1	1	1
Norwegian	156	101	0.647436	0		737-800	189	189	1		100031000000	9234	1.08329e+07	1		36200000	9234	3920.29			9234	156	59.1923	0		0	1	1	0	0
Ryanair	458	453	0.989083	1		737-800	189	189	1		185878116000	16840	1.10379e+07	1		142100000	16840	8438.24			16840	458	36.7686	1		1	1	1	1	1
SmartWings	35	23	0.657143	0		737-800	189	189	1							6100000	2600	2346.15	0		2600	35	74.2857	0		0	1	0	0	0
Volotea	33	19	0.575758	0		A319-100	156	156	1							6600000	1300	5076.92	1		1300	33	39.3939	1		0	1	1	1	1
Wizz Air	116	72	0.62069	0		A320-200	186	186	1		60283961000	4500	1.33964e+07	1		34600000	4500	7688.89			4500	116	38.7931	1		0	1	1	1	1
Albawings	3	3	1	1		737-400	188	170	0							2000000	148	13513.5	1		148	3	49.3333	1		1	0	1	1	1
Blue Air	18	10	0.526316	0		737-800	189	189	1							5500000	1444	3808.86	0		1444	18	80.2222	0		0	1	0	0	0
Blue Panorama	15	8	0.533333	0		737-800	189	189	1								624				624	15	41.6	1		0	1		1	1
Helvetic Airways	16	11	0.6875	0		Embraer 190	114	112	0												484	16	30.25	1		0	0		1	0
Onur Air	26	9	0.346154	0		A330-200	340	300	0												1668	30	55.6	0		0	0		0	0
Pegasus Airlines	88	36	0.409091	0		737-800	189	189	1		38555000000	6164	6.25487e+06	0		30500000	6164	4948.09	0		6164	84	73.381	0		0	1	0	0	0
Pobeda	33	33	1	1		737-800	189	189	1		19700000000	1800	1.09444e+07	1		10287000	1800	5715	1		1800	33	54.5455	0		1	1	1	0	1
PARAMETER			0.8										10000000					5000					50

## Sheet: Success
	ROA		Load faCtor		Cost per available seat kilometer			Evaluation by the parent company	Customer reviews	Growth in the number of passengers	Growth in the number of passengers Growth in the number of employees	Overall growth (fleet, routes, destinations)		Sum	Conditions	%	Membership score
Condor			90	1	5.5	0		1	0	1	0	1		4	7	0.571429	1
Eurowings	0 (ztráta)	0	82.6	0	6.5	0		0	0	0	0	0		0	8	0	0
Iberia Express			81.5	0	6.36	0		x	1	0	0	0		1	6	0.166667	0
Laudamotion	0 (ztráta)	0	94	1				0	0	1	1	0		3	7	0.428571	0
SunExpress			84	0	high according to CAPA	0		x	0	1	1	1		3	6	0.5	0
Transavia			91.8	1	5.59	0		1	1	1	1	1		6	7	0.857143	1
LEVEL					5.7??	0		0	0	0	0	0		0	6	0	0
Vueling			79	0	5.13	0		1	0	1	1	1		4	7	0.571429	1
easyJet			91.5	1	5.18	0		x	1	1	1	1		5	6	0.833333	1
Jet2			92.8	1				x	1	1	1	1		5	5	1	1
Norwegian			86.6	0	3.5	1		x	1	0	1	1		4	6	0.666667	1
Ryanair			96	1	2.7	1		x	0	1	1	1		5	6	0.833333	1
SmartWings			81	0				x	0	0	1	0		1	5	0.2	0
Volotea			93	1				x	0	1	1	1		4	5	0.8	1
Wizz Air			92.8	1	2.6	1		x	0	1	1	1		5	6	0.833333	1
Albawings			90 +	1	N/A			x	0		0	0		1	4	0.25	1
Blue Air			80	0				x	1	1	1	1		4	5	0.8	1
Blue Panorama			N/A		N/A			x	0					0	1	0	0
Helvetic Airways			N/A		N/A			x	1		1			2	2	1	1
Onur Air			N/A		3.5	1		x	0			0		1	3	0.333333	0
Pegasus Airlines			87.9	0	2.35	1		x	0	1	1	1		4	6	0.666667	1
Pobeda			94	1	3.2	1		1	0	1	1	1		6	7	0.857143	1
PARAMETER			90		4
